# Supplementary material for: 109 years of forest growth measurements from individual Norway spruce trees
Source: Sci Data. 2018 Apr 24;5:180077. doi: 10.1038/sdata.2018.77 (PMC5914300; doi:10.1038/sdata.2018.77)
Supplement: Supplementary file 1 [file sdata201877-isa1.zip]

Archive with 3 entries (3 files):
- i_Investigation.txt
- s_study_Kindermann.txt
- a_assay_Kindermann.txt
