# Supplementary material for: 109 years of forest growth measurements from individual Norway spruce trees
Source: Sci Data. 2018 Apr 24;5:180077. doi: 10.1038/sdata.2018.77 (PMC5914300; doi:10.1038/sdata.2018.77)
Supplement: Supplementary file 1 [file sdata201877-isa1.zip › i_Investigation.txt]

# Investigation File generated for Scientific Data with Investigation File Authoring Tool version 0.1.0 on 23/03/2018 - This metadata file is CC0
ONTOLOGY SOURCE REFERENCE
Term Source Name	NCBITAXON	GAZ	UO	OBI	NCIT	ERO	CMO
Term Source File	http://data.bioontology.org/ontologies/NCBITAXON	http://data.bioontology.org/ontologies/GAZ	http://data.bioontology.org/ontologies/UO	http://data.bioontology.org/ontologies/OBI	http://data.bioontology.org/ontologies/NCIT	http://data.bioontology.org/ontologies/ERO	http://data.bioontology.org/ontologies/CMO
Term Source Version	2016AB	$Revision: 1.512 $	unknown	2014-08-18	17.06d	2013-08-02	2.41
Term Source Description	National Center for Biotechnology Information (NCBI) Organismal Classification	Gazetteer	Units of Measurement Ontology	Ontology for Biomedical Investigations	National Cancer Institute Thesaurus	Eagle-I Research Resource Ontology	Clinical Measurement Ontology
INVESTIGATION
Investigation Identifier
Investigation Title
Investigation Description
Investigation Submission Date
Investigation Public Release Date
INVESTIGATION PUBLICATIONS
Investigation PubMed ID
Investigation Publication DOI
Investigation Publication Author List
Investigation Publication Title
Investigation Publication Status
Investigation Publication Status Term Accession Number
Investigation Publication Status Term Source REF
INVESTIGATION CONTACTS
Investigation Person Last Name
Investigation Person Mid Initials
Investigation Person First Name
Investigation Person Address
Investigation Person Phone
Investigation Person Fax
Investigation Person Email
Investigation Person Affiliation
Investigation Person Roles
Investigation Person Roles Term Accession Number
Investigation Person Roles Term Source REF
STUDY
Study Identifier	10.1038/sdata.2018.77
Study Title	109 years of forest growth measurements from individual Norway spruce trees
Study Submission Date	15/01/2018
Study Public Release Date	24/04/2018
Study Description	http://www.nature.com/articles/sdata201877#abstract
Study File Name	s_study_Kindermann.txt
Comment[Subject Keywords]	//;//
Comment[Manuscript Licence]	CC BY-4.0
Comment[Experimental Metadata Licence]	CC0
Comment[Supplementary Information File Name]	
Comment[Supplementary Information File Type]	x-zip-compressed
Comment[Supplementary Information File URL]	http://www.nature.com/articles/sdata201877#supplementary-information
Comment[Data Repository]	figshare
Comment[Data Record Accession]	doi:10.6084/m9.figshare.c.3971019
Comment[Data Record URI]	http://dx.doi.org/10.6084/m9.figshare.c.3971019
STUDY DESIGN DESCRIPTORS
Study Design Type	parallel group design	time series design	growth condition intervention design
Study Design Type Term Accession Number	OBI:0500006	OBI:0500020	OBI:0000985
Study Design Type Term Source REF	OBI	OBI	OBI
STUDY PUBLICATIONS
Study PubMed ID
Study Publication DOI
Study Publication Author List
Study Publication Title
Study Publication Status
Study Publication Status Term Accession Number
Study Publication Status Term Source REF
STUDY FACTORS
Study Factor Name	spacing	location	measurement year
Study Factor Type	Population Density	Ordinal Position	temporal_interval
Study Factor Type Term Accession Number	NCIT:C53338	NCIT:C46126	http://www.ifomis.org/bfo/1.1/span#TemporalInterval
Study Factor Type Term Source REF	NCIT	NCIT	ERO
STUDY ASSAYS
Study Assay Measurement Type	growth measurement
Study Assay Measurement Type Term Accession Number	CMO:0000418
Study Assay Measurement Type Term Source REF	CMO
Study Assay Technology Type	data collection method
Study Assay Technology Type Term Accession Number	ERO:0001932
Study Assay Technology Type Term Source REF	ERO
Study Assay Technology Platform	""
Study Assay File Name	a_assay_Kindermann.txt
STUDY PROTOCOLS
Study Protocol Name	Experimental setup	Measurements
Study Protocol Type	protocol	data collection method
Study Protocol Type Term Accession Number	OBI:0000272	ERO:0001932
Study Protocol Type Term Source REF	OBI	ERO
Study Protocol Description		
Study Protocol URI	""	""
Study Protocol Version		
Study Protocol Parameters Name	plot size	""
Study Protocol Parameters Name Term Accession Number	""	""
Study Protocol Parameters Name Term Source REF	""	""
Study Protocol Components Name	""	""
Study Protocol Components Type	""	""
Study Protocol Components Type Term Accession Number	""	""
Study Protocol Components Type Term Source REF	""	""
STUDY CONTACTS
Study Person Last Name	Kindermann	Kristöfel	Neumann	Rössler	Ledermann	Schueler
Study Person First Name	Georg E.	Ferdinand	Markus	Günter	Thomas	Silvio
Study Person Mid Initials						
Study Person Email	georg.kindermann@bfw.gv.at	""	""	""	""	""
Study Person Phone						
Study Person Fax						
Study Person Address						
Study Person Affiliation	Austrian Research Center for Forests. Seckendorff-Gudent-Weg 8, 1131 Vienna, Austria	Austrian Research Center for Forests. Seckendorff-Gudent-Weg 8, 1131 Vienna, Austria	Austrian Research Center for Forests. Seckendorff-Gudent-Weg 8, 1131 Vienna, Austria	Austrian Research Center for Forests. Seckendorff-Gudent-Weg 8, 1131 Vienna, Austria	Austrian Research Center for Forests. Seckendorff-Gudent-Weg 8, 1131 Vienna, Austria	Austrian Research Center for Forests. Seckendorff-Gudent-Weg 8, 1131 Vienna, Austria
Study Person Roles						
Study Person Roles Term Accession Number						
Study Person Roles Term Source REF						
Comment[Study Person ORCID]	0000-0003-4297-1318					
Comment[Funder]						
Comment[FundRef ID]						
Comment[Funder Term Source REF]						
Comment[Grant Identifier]						
