# Supplementary material for: 109 years of forest growth measurements from individual Norway spruce trees
Source: Sci Data. 2018 Apr 24;5:180077. doi: 10.1038/sdata.2018.77 (PMC5914300; doi:10.1038/sdata.2018.77)
Supplement: Supplementary file 1 [file sdata201877-isa1.zip › s_study_Kindermann.txt]

Source Name	Characteristics[organism]	Term Source REF	Term Accession Number	Characteristics[geographical location]	Term Source REF	Term Accession Number	Characteristics[latitude]	Unit	Term Source REF	Term Accession Number	Characteristics[longitude]	Unit	Term Source REF	Term Accession Number	Protocol REF	Parameter Value[plot size]	Unit	Term Source REF	Term Accession Number	Sample Name	Factor Value[spacing]	Unit	Term Source REF	Term Accession Number	Factor Value[location]	Factor Value[measurement year]
Austrian Research Center for Forests	Picea abies	NCBITAXON	http://purl.bioontology.org/ontology/NCBITAXON/3329	Vienna	GAZ	GAZ:00003546	48.2254	degree	UO	UO:0000185	16.1353	degree	UO	UO:0000185	Experimental setup	82.2 x 61.1	meter	UO	UO:0000008	Plot 1	1x1	meter	UO	UO:0000008	North-East	1923/1998
Austrian Research Center for Forests	Picea abies	NCBITAXON	http://purl.bioontology.org/ontology/NCBITAXON/3329	Vienna	GAZ	GAZ:00003546	48.2254	degree	UO	UO:0000185	16.1353	degree	UO	UO:0000185	Experimental setup	82.2 x 58.3	meter	UO	UO:0000008	Plot 2	1.5x1.5	meter	UO	UO:0000008	South-East	1923/1998
Austrian Research Center for Forests	Picea abies	NCBITAXON	http://purl.bioontology.org/ontology/NCBITAXON/3329	Vienna	GAZ	GAZ:00003546	48.2254	degree	UO	UO:0000185	16.1353	degree	UO	UO:0000185	Experimental setup	82.2 x 58.3	meter	UO	UO:0000008	Plot 3	1x2	meter	UO	UO:0000008	South-West	1923/1998
Austrian Research Center for Forests	Picea abies	NCBITAXON	http://purl.bioontology.org/ontology/NCBITAXON/3329	Vienna	GAZ	GAZ:00003546	48.2254	degree	UO	UO:0000185	16.1353	degree	UO	UO:0000185	Experimental setup	82.2 x 61.1	meter	UO	UO:0000008	Plot 4	2x2	meter	UO	UO:0000008	North-West	1923/1998
