# Supplementary material for: 109 years of forest growth measurements from individual Norway spruce trees
Source: Sci Data. 2018 Apr 24;5:180077. doi: 10.1038/sdata.2018.77 (PMC5914300; doi:10.1038/sdata.2018.77)
Supplement: Supplementary file 1 [file sdata201877-isa1.zip › a_assay_Kindermann.txt]

Sample Name	Protocol REF	Assay Name	Raw Data File	Comment[Data Repository]	Comment[Data Record Accession]	Comment[Data Record URI]	Factor Value[spacing]	Unit	Term Source REF	Term Accession Number	Factor Value[location]	Factor Value[measurement year]
Plot 1	Measurements	Plot 1_Plot corners	corner.csv	figshare	doi:10.6084/m9.figshare.c.3971019	http://dx.doi.org/10.6084/m9.figshare.c.3971019	1x1	meter	UO	UO:0000008	North-East	1923/1998
Plot 1	Measurements	Plot 1_plot area	area.csv	figshare	doi:10.6084/m9.figshare.c.3971019	http://dx.doi.org/10.6084/m9.figshare.c.3971019	1x1	meter	UO	UO:0000008	North-East	1923/1998
Plot 1	Measurements	Plot 1_Tree positions	pos.csv	figshare	doi:10.6084/m9.figshare.c.3971019	http://dx.doi.org/10.6084/m9.figshare.c.3971019	1x1	meter	UO	UO:0000008	North-East	1923/1998
Plot 1	Measurements	Plot 1_Observation date	date.csv	figshare	doi:10.6084/m9.figshare.c.3971019	http://dx.doi.org/10.6084/m9.figshare.c.3971019	1x1	meter	UO	UO:0000008	North-East	1923/1998
Plot 1	Measurements	Plot 1_Repeated measurements of the single tree	dbhObs.csv	figshare	doi:10.6084/m9.figshare.c.3971019	http://dx.doi.org/10.6084/m9.figshare.c.3971019	1x1	meter	UO	UO:0000008	North-East	1923/1998
Plot 1	Measurements	Plot 1_Measured crown radii	crown.csv	figshare	doi:10.6084/m9.figshare.c.3971019	http://dx.doi.org/10.6084/m9.figshare.c.3971019	1x1	meter	UO	UO:0000008	North-East	1923/1998
Plot 1	Measurements	Plot 1_Stem diameter measured along the trunk	secDiam.csv	figshare	doi:10.6084/m9.figshare.c.3971019	http://dx.doi.org/10.6084/m9.figshare.c.3971019	1x1	meter	UO	UO:0000008	North-East	1923/1998
Plot 1	Measurements	Plot 1_Stem analysis of single trees	saTree.csv	figshare	doi:10.6084/m9.figshare.c.3971019	http://dx.doi.org/10.6084/m9.figshare.c.3971019	1x1	meter	UO	UO:0000008	North-East	1923/1998
Plot 1	Measurements	Plot 1_Ring width from stem analysis	saIr.csv	figshare	doi:10.6084/m9.figshare.c.3971019	http://dx.doi.org/10.6084/m9.figshare.c.3971019	1x1	meter	UO	UO:0000008	North-East	1923/1998
Plot 1	Measurements	Plot 1_Stem disc information for stem analysis	saDisc.csv	figshare	doi:10.6084/m9.figshare.c.3971019	http://dx.doi.org/10.6084/m9.figshare.c.3971019	1x1	meter	UO	UO:0000008	North-East	1923/1998
Plot 1	Measurements	Plot 1_Processed tree data	dhcComplSmooth.csv	figshare	doi:10.6084/m9.figshare.c.3971019	http://dx.doi.org/10.6084/m9.figshare.c.3971019	1x1	meter	UO	UO:0000008	North-East	1923/1998
Plot 2	Measurements	Plot 2_Plot corners	corner.csv	figshare	doi:10.6084/m9.figshare.c.3971019	http://dx.doi.org/10.6084/m9.figshare.c.3971019	1.5x1.5	meter	UO	UO:0000008	South-East	1923/1998
Plot 2	Measurements	Plot 2_plot area	area.csv	figshare	doi:10.6084/m9.figshare.c.3971019	http://dx.doi.org/10.6084/m9.figshare.c.3971019	1.5x1.5	meter	UO	UO:0000008	South-East	1923/1998
Plot 2	Measurements	Plot 2_Tree positions	pos.csv	figshare	doi:10.6084/m9.figshare.c.3971019	http://dx.doi.org/10.6084/m9.figshare.c.3971019	1.5x1.5	meter	UO	UO:0000008	South-East	1923/1998
Plot 2	Measurements	Plot 2_Observation date	date.csv	figshare	doi:10.6084/m9.figshare.c.3971019	http://dx.doi.org/10.6084/m9.figshare.c.3971019	1.5x1.5	meter	UO	UO:0000008	South-East	1923/1998
Plot 2	Measurements	Plot 2_Repeated measurements of the single tree	dbhObs.csv	figshare	doi:10.6084/m9.figshare.c.3971019	http://dx.doi.org/10.6084/m9.figshare.c.3971019	1.5x1.5	meter	UO	UO:0000008	South-East	1923/1998
Plot 2	Measurements	Plot 2_Measured crown radii	crown.csv	figshare	doi:10.6084/m9.figshare.c.3971019	http://dx.doi.org/10.6084/m9.figshare.c.3971019	1.5x1.5	meter	UO	UO:0000008	South-East	1923/1998
Plot 2	Measurements	Plot 2_Stem diameter measured along the trunk	secDiam.csv	figshare	doi:10.6084/m9.figshare.c.3971019	http://dx.doi.org/10.6084/m9.figshare.c.3971019	1.5x1.5	meter	UO	UO:0000008	South-East	1923/1998
Plot 2	Measurements	Plot 2_Stem analysis of single trees	saTree.csv	figshare	doi:10.6084/m9.figshare.c.3971019	http://dx.doi.org/10.6084/m9.figshare.c.3971019	1.5x1.5	meter	UO	UO:0000008	South-East	1923/1998
Plot 2	Measurements	Plot 2_Ring width from stem analysis	saIr.csv	figshare	doi:10.6084/m9.figshare.c.3971019	http://dx.doi.org/10.6084/m9.figshare.c.3971019	1.5x1.5	meter	UO	UO:0000008	South-East	1923/1998
Plot 2	Measurements	Plot 2_Stem disc information for stem analysis	saDisc.csv	figshare	doi:10.6084/m9.figshare.c.3971019	http://dx.doi.org/10.6084/m9.figshare.c.3971019	1.5x1.5	meter	UO	UO:0000008	South-East	1923/1998
Plot 2	Measurements	Plot 2_Processed tree data	dhcComplSmooth.csv	figshare	doi:10.6084/m9.figshare.c.3971019	http://dx.doi.org/10.6084/m9.figshare.c.3971019	1.5x1.5	meter	UO	UO:0000008	South-East	1923/1998
Plot 3	Measurements	Plot 3_Plot corners	corner.csv	figshare	doi:10.6084/m9.figshare.c.3971019	http://dx.doi.org/10.6084/m9.figshare.c.3971019	1x2	meter	UO	UO:0000008	South-West	1923/1998
Plot 3	Measurements	Plot 3_plot area	area.csv	figshare	doi:10.6084/m9.figshare.c.3971019	http://dx.doi.org/10.6084/m9.figshare.c.3971019	1x2	meter	UO	UO:0000008	South-West	1923/1998
Plot 3	Measurements	Plot 3_Tree positions	pos.csv	figshare	doi:10.6084/m9.figshare.c.3971019	http://dx.doi.org/10.6084/m9.figshare.c.3971019	1x2	meter	UO	UO:0000008	South-West	1923/1998
Plot 3	Measurements	Plot 3_Observation date	date.csv	figshare	doi:10.6084/m9.figshare.c.3971019	http://dx.doi.org/10.6084/m9.figshare.c.3971019	1x2	meter	UO	UO:0000008	South-West	1923/1998
Plot 3	Measurements	Plot 3_Repeated measurements of the single tree	dbhObs.csv	figshare	doi:10.6084/m9.figshare.c.3971019	http://dx.doi.org/10.6084/m9.figshare.c.3971019	1x2	meter	UO	UO:0000008	South-West	1923/1998
Plot 3	Measurements	Plot 3_Measured crown radii	crown.csv	figshare	doi:10.6084/m9.figshare.c.3971019	http://dx.doi.org/10.6084/m9.figshare.c.3971019	1x2	meter	UO	UO:0000008	South-West	1923/1998
Plot 3	Measurements	Plot 3_Stem diameter measured along the trunk	secDiam.csv	figshare	doi:10.6084/m9.figshare.c.3971019	http://dx.doi.org/10.6084/m9.figshare.c.3971019	1x2	meter	UO	UO:0000008	South-West	1923/1998
Plot 3	Measurements	Plot 3_Stem analysis of single trees	saTree.csv	figshare	doi:10.6084/m9.figshare.c.3971019	http://dx.doi.org/10.6084/m9.figshare.c.3971019	1x2	meter	UO	UO:0000008	South-West	1923/1998
Plot 3	Measurements	Plot 3_Ring width from stem analysis	saIr.csv	figshare	doi:10.6084/m9.figshare.c.3971019	http://dx.doi.org/10.6084/m9.figshare.c.3971019	1x2	meter	UO	UO:0000008	South-West	1923/1998
Plot 3	Measurements	Plot 3_Stem disc information for stem analysis	saDisc.csv	figshare	doi:10.6084/m9.figshare.c.3971019	http://dx.doi.org/10.6084/m9.figshare.c.3971019	1x2	meter	UO	UO:0000008	South-West	1923/1998
Plot 3	Measurements	Plot 3_Processed tree data	dhcComplSmooth.csv	figshare	doi:10.6084/m9.figshare.c.3971019	http://dx.doi.org/10.6084/m9.figshare.c.3971019	1x2	meter	UO	UO:0000008	South-West	1923/1998
Plot 4	Measurements	Plot 4_Plot corners	corner.csv	figshare	doi:10.6084/m9.figshare.c.3971019	http://dx.doi.org/10.6084/m9.figshare.c.3971019	2x2	meter	UO	UO:0000008	North-West	1923/1998
Plot 4	Measurements	Plot 4_plot area	area.csv	figshare	doi:10.6084/m9.figshare.c.3971019	http://dx.doi.org/10.6084/m9.figshare.c.3971019	2x2	meter	UO	UO:0000008	North-West	1923/1998
Plot 4	Measurements	Plot 4_Tree positions	pos.csv	figshare	doi:10.6084/m9.figshare.c.3971019	http://dx.doi.org/10.6084/m9.figshare.c.3971019	2x2	meter	UO	UO:0000008	North-West	1923/1998
Plot 4	Measurements	Plot 4_Observation date	date.csv	figshare	doi:10.6084/m9.figshare.c.3971019	http://dx.doi.org/10.6084/m9.figshare.c.3971019	2x2	meter	UO	UO:0000008	North-West	1923/1998
Plot 4	Measurements	Plot 4_Repeated measurements of the single tree	dbhObs.csv	figshare	doi:10.6084/m9.figshare.c.3971019	http://dx.doi.org/10.6084/m9.figshare.c.3971019	2x2	meter	UO	UO:0000008	North-West	1923/1998
Plot 4	Measurements	Plot 4_Measured crown radii	crown.csv	figshare	doi:10.6084/m9.figshare.c.3971019	http://dx.doi.org/10.6084/m9.figshare.c.3971019	2x2	meter	UO	UO:0000008	North-West	1923/1998
Plot 4	Measurements	Plot 4_Stem diameter measured along the trunk	secDiam.csv	figshare	doi:10.6084/m9.figshare.c.3971019	http://dx.doi.org/10.6084/m9.figshare.c.3971019	2x2	meter	UO	UO:0000008	North-West	1923/1998
Plot 4	Measurements	Plot 4_Stem analysis of single trees	saTree.csv	figshare	doi:10.6084/m9.figshare.c.3971019	http://dx.doi.org/10.6084/m9.figshare.c.3971019	2x2	meter	UO	UO:0000008	North-West	1923/1998
Plot 4	Measurements	Plot 4_Ring width from stem analysis	saIr.csv	figshare	doi:10.6084/m9.figshare.c.3971019	http://dx.doi.org/10.6084/m9.figshare.c.3971019	2x2	meter	UO	UO:0000008	North-West	1923/1998
Plot 4	Measurements	Plot 4_Stem disc information for stem analysis	saDisc.csv	figshare	doi:10.6084/m9.figshare.c.3971019	http://dx.doi.org/10.6084/m9.figshare.c.3971019	2x2	meter	UO	UO:0000008	North-West	1923/1998
Plot 4	Measurements	Plot 4_Processed tree data	dhcComplSmooth.csv	figshare	doi:10.6084/m9.figshare.c.3971019	http://dx.doi.org/10.6084/m9.figshare.c.3971019	2x2	meter	UO	UO:0000008	North-West	1923/1998
